# Supplementary material for: Role of lncRNA LIPE-AS1 in adipogenesis
Source: Adipocyte. 2021 Dec 27;11(1):11–27. doi: 10.1080/21623945.2021.2013415 (PMC8726699; doi:10.1080/21623945.2021.2013415)
Supplement: Supplemental Material [file KADI_A_2013415_SM4074.zip]

Archive with 2 entries (1 files):
- supplementary/
- supplementary/Supplemental Data_revised.docx
